# Supplementary material for: Capturing Objective Functional Measures Using Smartphone Inertial Sensors: Feasibility and Usability Study With Older Adults
Source: JMIR Rehabil Assist Technol. 2025 Sep 22;12:e72511. doi: 10.2196/72511 (PMC12453571; doi:10.2196/72511)
Supplement: Multimedia Appendix 2 [file rehab-v12-e72511-s002.xlsx]

## Sheet: App Data Analysis Valid
PID	Patient UID	Session UID	Date of Test OLD	Date of Test	Test	Notes	Calculated time	Balance RMS	Medial - Lateral Centre	Anterior - Posterior Centre	Min bound circle radius						No. of Days	Mean Days betwee	No.of Sessions StS	No. of Sessions Bal	Mean Sts	SD STS	Mean RMS	SD RMS	Mean Bal Time	SD Balance Time
P01	d9mYnTTKcCStS2owdY0Tkcdx8kN2	G2VuRPf4e7DcBnm7OGzp	14/06/23	2023-06-14	Single Leg Balance	not enough date points for rest of analysis	6.1707							Days between Sessions	3		14	4.33333	4	4	21.4896	1.11126	0.932	0.167242	11.0067	2.97129
P01	d9mYnTTKcCStS2owdY0Tkcdx8kN2	9V6CLTgIy7dz4zIjr5U2	14/06/23	2023-06-14	Single Leg Balance		14.9462	0.75	-1.0686	-0.6439	3.63				5
P01	d9mYnTTKcCStS2owdY0Tkcdx8kN2	7MpXoBLXMmYFU9MTC0BL	17/06/23	2023-06-17	Single Leg Balance		13.9765	0.98	0.7411	1.6794	4.54				5
P01	d9mYnTTKcCStS2owdY0Tkcdx8kN2	03qVQeYUQNReEE7qpJ86	17/06/23	2023-06-17	Single Leg Balance		12.5	1.18	0.4519		3.92
P01	d9mYnTTKcCStS2owdY0Tkcdx8kN2	JpakWdfweRN0gukW9Esy	22/06/23	2023-06-22	Single Leg Balance	not enough date points for rest of analysis	9.9
P01	d9mYnTTKcCStS2owdY0Tkcdx8kN2	H132XIpmF1gsBVJ99To8	22/06/23	2023-06-22	Single Leg Balance		9.9355	0.81	0.0512	-0.1247	1.62											S2	-0.0583625
P01	d9mYnTTKcCStS2owdY0Tkcdx8kN2	fhXhkWQsbWkRvp7bUmUs	27/06/23	2023-06-27	Single Leg Balance	not enough date points for rest of analysis	8.25															S3	0.169723
P01	d9mYnTTKcCStS2owdY0Tkcdx8kN2	iNb5OpcnTMZSJY8RyhNh	27/06/23	2023-06-27	Single Leg Balance		12.375	0.94	1.2291	-0.3392	2.8982											S4	-0.0493667
P01	d9mYnTTKcCStS2owdY0Tkcdx8kN2	1PVNJLqbV3M2akOr9aS6	14/06/23	2023-06-14	Sit to stand		22.5										-1.7222					S5	-2.71576
P01	d9mYnTTKcCStS2owdY0Tkcdx8kN2	8tSouI8FQpM8w3pKaeSr	17/06/23	2023-06-17	Sit to stand		20.7778										-2.1923
P01	d9mYnTTKcCStS2owdY0Tkcdx8kN2	OZUXxQmFyF8s2TEonPWU	22/06/23	2023-06-22	Sit to stand		20.3077										-0.1271
P01	d9mYnTTKcCStS2owdY0Tkcdx8kN2	UzJ7PCWlH0SFQpObKGpu	27/06/23	2023-06-27	Sit to stand		22.3729
P02	79HSsNp310fbDUJ0C7RrGcPgXU92	SkPYywBL1FkGCt9jP65J	18/6/23	2023-06-18	Single Leg Balance		22.44	1.039	-0.4366	-0.2131	2.8			Days between Sessions	8		23	7.33333	4	4	15.8129	3.20699	1.22841	0.143045	16.5684	7.25057
P02	79HSsNp310fbDUJ0C7RrGcPgXU92	U84Nu7glY0xgGe73D026	18/6/23	2023-06-18	Single Leg Balance		14.6066	1.277	0.302	0.2202	3.44				9
P02	79HSsNp310fbDUJ0C7RrGcPgXU92	m0eWYQDefHf2ur4mb9ug	26/6/23	2023-06-26	Single Leg Balance		23.6026	1.1823	-0.8497	0.321	3.397				5
P02	79HSsNp310fbDUJ0C7RrGcPgXU92	uu2z7oxULA2GBpj1mYwt	26/6/23	2023-06-26	Single Leg Balance		6.907	1.3145	0.0221	-0.1746	2.7979
P02	79HSsNp310fbDUJ0C7RrGcPgXU92	wshINBAgmWkNbLejgTjk	2023-05-07	2023-07-05	Single Leg Balance		23.1493	1.3978	-1.7113	0.7784	4.7163
P02	79HSsNp310fbDUJ0C7RrGcPgXU92	x55amffxIgTV1IzCWV9i	2023-05-07	2023-07-05	Single Leg Balance		21.6207	1.3424	-2.1451	-0.2441	4.2989
P02	79HSsNp310fbDUJ0C7RrGcPgXU92	zyOUkSjKK5Hyy4VnCytH	2023-10-07	2023-07-10	Single Leg Balance	not enough date points for rest of analysis	5.9508
P02	79HSsNp310fbDUJ0C7RrGcPgXU92	pTr9mpGDziFCA1AB2ORf	2023-10-07	2023-07-10	Single Leg Balance		14.2703	1.0459	0.5562	-0.2789	2.8454
P02	79HSsNp310fbDUJ0C7RrGcPgXU92	Y7prwheH7kgui2x55Huh	18/6/23	2023-06-18	Sit to stand		12.913										1.0701
P02	79HSsNp310fbDUJ0C7RrGcPgXU92	hi5g5Z22u0UxhSJ5y8rM	26/6/23	2023-06-26	Sit to stand		13.9831										3.2757
P02	79HSsNp310fbDUJ0C7RrGcPgXU92	3mvoF994qOsC8Mc7HAdd	2023-05-07	2023-07-05	Sit to stand		16.1887										7.2537
P02	79HSsNp310fbDUJ0C7RrGcPgXU92	7to3ATYaPbgO8WUYIQgG	2023-10-07	2023-07-10	Sit to stand		20.1667
P03	MaFhBfSsSxf30Gbk2AYBChKOmu73	Lumh0BTCicnmpWyQ5LW9	2023-06-14	2023-06-14	Single Leg Balance		10.57	1.8	-1.4864	1.119	9.3874			Days between Sessions	23		47	23	3	3	20.7972	3.52936	1.454	0.256866	14.3149	5.83693
P03	MaFhBfSsSxf30Gbk2AYBChKOmu73	80YSlG33ToLvczKspcxw	2023-06-14	2023-06-14	Single Leg Balance		9.9	1.54	2.7705	-2.4987	5.78				23
P03	MaFhBfSsSxf30Gbk2AYBChKOmu73	8unkaJhmOJVtItLRn2D8	2023-07-07	2023-07-07	Single Leg Balance		14.46	1.1	-0.7636	-1.7045	5.05
P03	MaFhBfSsSxf30Gbk2AYBChKOmu73	i9p3sKRK4mt3EUG7qSKY	2023-07-07	2023-07-07	Single Leg Balance		12.38	1.48	0.4663	0.4851	4.89
P03	MaFhBfSsSxf30Gbk2AYBChKOmu73	kQZmAEagmIyoMOiWkjtE	2023-07-30	2023-07-30	Single Leg Balance		24.2647	1.35	1.5315	4.0749	7.21
P03	MaFhBfSsSxf30Gbk2AYBChKOmu73	MxOtDm5NkkUNeBf2oITN	2023-06-14	2023-06-14	Sit to stand		23.4										-6.62
P03	MaFhBfSsSxf30Gbk2AYBChKOmu73	79itenugRqWG2GP7w1dM	2023-07-07	2023-07-07	Sit to stand		16.78										-1.1885
P03	MaFhBfSsSxf30Gbk2AYBChKOmu73	Svy2B71W5SDZfsr3NpPP	2023-07-30	2023-07-30	Sit to stand		22.2115
P04	YgULWDw01tcsONFYj3aQGZKGtZn1	5HhULpPpePH8OnSwB0gD	14/06/23	2023-06-14	Single Leg Balance		26.8125	0.64	0.014	-0.8897	2.64			Days between Sessions	20		44	21.5	3	2	20.9817	0.662206	0.6525	0.153487	18.3167	7.18391
P04	YgULWDw01tcsONFYj3aQGZKGtZn1	dFOhcj35vMVf4LItJcVn	14/06/23	2023-06-14	Single Leg Balance		21.0517	0.86	0.0506	-1.0521	2.51				23
P04	YgULWDw01tcsONFYj3aQGZKGtZn1	OpnJVnKrg3t1zMny4o1B	27/7/23	2023-07-27	Single Leg Balance		15.5906	0.62	-0.5258	-0.336	1.85
P04	YgULWDw01tcsONFYj3aQGZKGtZn1	ceHcWALKCa03Sppm6b7z	27/7/23	2023-07-27	Single Leg Balance		7.6154	0.49	0.1221	-0.0215	1.23
P04	YgULWDw01tcsONFYj3aQGZKGtZn1	Zs2GbDuEnQFw9C3BeyPe	14/06/23	2023-06-14	Sit to stand		20.5135										0.9365
P04	YgULWDw01tcsONFYj3aQGZKGtZn1	1bj6RbeteBUaydLrYyk1	2023-04-07	2023-07-04	Sit to stand		21.45
P04	YgULWDw01tcsONFYj3aQGZKGtZn1	iQvuzqP46f6xVCa7bnlI	27/7/23	2023-07-27	Sit to stand	not possible to analyse data
P05	hx7I8ozhupPksYz5ugfZA6ozG6H3	f5dbFV5TidLuLDL7jlGi	2023-06-23	2023-06-23	Single Leg Balance		28.24	0.7235	-0.7043	0.1015	2.0536				8		43	10.5	5	5	24.0937	4.84603	0.906567	0.251203	22.3524	3.88673
P05	hx7I8ozhupPksYz5ugfZA6ozG6H3	zGRNLFwqGWi29M5h6zm1	2023-06-23	2023-06-23	Single Leg Balance			0.671	-0.8782	0.1017	2.4179				7
P05	hx7I8ozhupPksYz5ugfZA6ozG6H3	SjNC2Vu8TsAigRZKFS66	2023-01-07	2023-07-01	Single Leg Balance		25.08	0.7327	-1.0338	0.0718	2.1739				6
P05	hx7I8ozhupPksYz5ugfZA6ozG6H3	SriHhfFUn1RItILmTdB0	2023-01-07	2023-07-01	Single Leg Balance		20.69	0.6516	-0.9239	0.6426	2.228				21
P05	hx7I8ozhupPksYz5ugfZA6ozG6H3	S2EDL9ZnuAk2tOZD3Tr6	2023-08-07	2023-07-08	Single Leg Balance		24.44	0.9971	-1.1364	-1.6751	4.977
P05	hx7I8ozhupPksYz5ugfZA6ozG6H3	ijfrQFqWmOFWf5QNXa3h	2023-08-07	2023-07-08	Single Leg Balance		18.9344	1.0732	-1.1759	-2.6194	4.7341
P05	hx7I8ozhupPksYz5ugfZA6ozG6H3	FOPwW9EkjS2MwcBCRWg6	2023-07-14	2023-07-14	Single Leg Balance	recorded for 50secs		1.42	0.0754	-0.725	3.72		34.67
P05	hx7I8ozhupPksYz5ugfZA6ozG6H3	GcTCmGvRPP5afUmsSMlb	2023-07-14	2023-07-14	Single Leg Balance
P05	hx7I8ozhupPksYz5ugfZA6ozG6H3	U9dXYlofbXkkhRZxcgrh	2023-04-08	2023-08-04	Single Leg Balance		22.1803	1.04	-0.2044	0.7978	2.57
P05	hx7I8ozhupPksYz5ugfZA6ozG6H3	UNFvmj1qO2kjVVqfVaD5	2023-04-08	2023-08-04	Single Leg Balance		16.9024	0.85	0.9844	-0.0402	2.25
P05	hx7I8ozhupPksYz5ugfZA6ozG6H3	TDGMWMquLTSVCPWMRhhQ	2023-06-23	2023-06-23	Sit to stand		27.8										0.49
P05	hx7I8ozhupPksYz5ugfZA6ozG6H3	eGQ4Za4fjD66fCE8p9Gf	2023-07-01	2023-07-01	Sit to stand		28.29										-3.93
P05	hx7I8ozhupPksYz5ugfZA6ozG6H3	3tO6o6JSFo9kesmKpPJq	2023-08-07	2023-07-08	Sit to stand		23.87										-3.48
P05	hx7I8ozhupPksYz5ugfZA6ozG6H3	IlQpF3I5B8iYPCQGgZf3	2023-07-14	2023-07-14	Sit to stand		24.32										-11.6113
P05	hx7I8ozhupPksYz5ugfZA6ozG6H3	wFWw18TPoMuHF6gY5Xvk	2023-04-08	2023-08-04	Sit to stand		16.1887
P07	bfG2HdsMMfSYln6n2hJwD2DAqNl2	yPQG0A9uENjoRTiGtvz4	2023-11-07	2023-07-11	Single Leg Balance	not enough data points									1		3	1	3	3	21.0505	4.72103	1.04667	0.0802081	12.3718	2.47283
P07	bfG2HdsMMfSYln6n2hJwD2DAqNl2	tvyRivQl8PcQy9c7dqKz	2023-11-07	2023-07-11	Single Leg Balance	not enough data points									1
P07	bfG2HdsMMfSYln6n2hJwD2DAqNl2	wx17hYnxFyNKLk6K7iWF	2023-12-07	2023-07-12	Single Leg Balance		12.4213	1.04	0.3314	0.1202	2.17
P07	bfG2HdsMMfSYln6n2hJwD2DAqNl2	735lF0oHkBPXjaxuu1cW	2023-12-07	2023-07-12	Single Leg Balance		15.8246	1.13	-0.4334	-1.0709	3.56
P07	bfG2HdsMMfSYln6n2hJwD2DAqNl2	Hfqph0MxLti1PTH7f5Rc	13/7/23	2023-07-13	Single Leg Balance	not enough date points for rest of analysis	11
P07	bfG2HdsMMfSYln6n2hJwD2DAqNl2	wnZJfgS1SEf5vttiGVch	13/7/23	2023-07-13	Single Leg Balance		10.2414	0.97	-0.1312	-0.5523	3.0475
P07	bfG2HdsMMfSYln6n2hJwD2DAqNl2	sr6P1kn9MWspU2cB9lsf	2023-11-07	2023-07-11	Sit to stand		24.6102										-8.9151
P07	bfG2HdsMMfSYln6n2hJwD2DAqNl2	xGhSyIuMosF36xtO8D2e	2023-12-07	2023-07-12	Sit to stand		15.6951										-1.764
P07	bfG2HdsMMfSYln6n2hJwD2DAqNl2	OcHpZP4vly3HYz5o8vGT	13/7/23	2023-07-13	Sit to stand		22.8462
P14	JmdhzmgHcMPQaew3G8Fl85aJen02	2uy8dCsA9xISbF9gWQAl	2023-11-07	2023-07-11	Single Leg Balance		25.55	0.38	-0.2715	-0.4988	1.78						2	1	1	2	23.52	NA	0.666	0.311557	21.3143	3.98088
P14	JmdhzmgHcMPQaew3G8Fl85aJen02	WTDLl2lRIsNSkzb365yt	2023-11-07	2023-07-11	Single Leg Balance	not analysable not enough data points
P14	JmdhzmgHcMPQaew3G8Fl85aJen02	SWeYGDQURTz1whHR2DIk	2023-12-07	2023-07-12	Single Leg Balance		20.7429	0.62	-0.5371	-0.8076	2.8327
P14	JmdhzmgHcMPQaew3G8Fl85aJen02	Dga6NEru1ea2HtiHfnn7	2023-12-07	2023-07-12	Single Leg Balance		17.65	0.998	-0.7332	2.3289	5.9805
P14	JmdhzmgHcMPQaew3G8Fl85aJen02	FrnkDpVjjzGWPPTARteL	2023-11-07	2023-07-11	Sit to stand		23.52
P14	JmdhzmgHcMPQaew3G8Fl85aJen02		2023-12-07	2023-07-12	Sit to stand	not collected
P17	lQhJdyIaKPNXJK8VtTasxOn83oz1	GxZ0eOT1yWhf27IFho5k	2023-07-13	2023-07-13	Single Leg Balance	not enough data points for rest of calculations	4.8529								4		20	6.33333	4	4	16.7565	4.98171	1.188	0.420975	17.3493	6.88483
P17	lQhJdyIaKPNXJK8VtTasxOn83oz1	dF1fl7f8IF3QGqB5g7wM	2023-07-13	2023-07-13	Single Leg Balance		20.5574	1.14	-1.0733	-0.5736	4.11				10
P17	lQhJdyIaKPNXJK8VtTasxOn83oz1	XfdAViBBtHvtW0qRSV59	2023-07-17	2023-07-17	Single Leg Balance	not enough data points									5
P17	lQhJdyIaKPNXJK8VtTasxOn83oz1	bcZGtJqONFuPQijzZazJ	2023-07-17	2023-07-17	Single Leg Balance		14.3647	0.53	-0.4329	-0.6365	1.74
P17	lQhJdyIaKPNXJK8VtTasxOn83oz1	Lv8wxCHBhRZfVuJsn4nb	2023-07-27	2023-07-27	Single Leg Balance		22.2857	1.31	-1.0438	-0.6102	4.08
P17	lQhJdyIaKPNXJK8VtTasxOn83oz1	lb7CSsCqfS6KtEbsdBRQ	2023-07-27	2023-07-27	Single Leg Balance		18.7407	1.69	-0.5959	-1.1609	5.25
P17	lQhJdyIaKPNXJK8VtTasxOn83oz1	QjLwEgLRJmGpt2pCxIJj	2023-01-08	2023-08-01	Single Leg Balance		23.2941	1.27	0.3809	-0.6165	3.22
P17	lQhJdyIaKPNXJK8VtTasxOn83oz1	FkP2FNscV3V1Dzdz2GrI	2023-01-08	2023-08-01	Single Leg Balance	not enough data points
P17	lQhJdyIaKPNXJK8VtTasxOn83oz1	EmvvAnPVXwOD0Ro23Evp	2023-07-13	2023-07-13	Sit to stand		24.2177										-9.8467
P17	lQhJdyIaKPNXJK8VtTasxOn83oz1	SvNNuLXqp14XmAXxbepY	2023-07-17	2023-07-17	Sit to stand		14.371										-10.323
P17	lQhJdyIaKPNXJK8VtTasxOn83oz1	TqI8KPLH8ddDOp4WQBeM	2023-07-27	2023-07-27	Sit to stand		13.8947										-9.6753
P17	lQhJdyIaKPNXJK8VtTasxOn83oz1	oTbGHT2gSy39L2Aqc322	2023-01-08	2023-08-01	Sit to stand		14.5424
P18	nhMlTbCZpmZu9Uztcvbz2qD8Ykt2	62vMqxu57WUwnNRpmJpD	2023-07-13	2023-07-13	Single Leg Balance	not enough data points									6		21	6.66667	4	4	19.5431	0.674972	1.626	0.196545	14.8441	5.31026
P18	nhMlTbCZpmZu9Uztcvbz2qD8Ykt2	mH1b0T1I8cu5va5BvSjf	2023-07-13	2023-07-13	Single Leg Balance	not enough data points									7
P18	nhMlTbCZpmZu9Uztcvbz2qD8Ykt2	ookxW9S2W1kHkM6Opb7J	2023-07-19	2023-07-19	Single Leg Balance		10.35	1.38	-0.3949	-0.4347	4.564				7
P18	nhMlTbCZpmZu9Uztcvbz2qD8Ykt2	3V1F2KQxKwZs6Ko5hezc	2023-07-19	2023-07-19	Single Leg Balance		11.6471	1.51	-0.2208	-0.1105	3.19
P18	nhMlTbCZpmZu9Uztcvbz2qD8Ykt2	f8ctEg4ErgTQftftvuzl	2023-07-26	2023-07-26	Single Leg Balance	not enough data points for rest of calculations	8.381
P18	nhMlTbCZpmZu9Uztcvbz2qD8Ykt2	pUU0gV7rNzb42gU7hpoY	2023-07-26	2023-07-26	Single Leg Balance		19.8	1.59	-0.3476	-0.7349	4.59
P18	nhMlTbCZpmZu9Uztcvbz2qD8Ykt2	lYXTCmrsUlDtZcmxGtJP	2023-02-08	2023-08-02	Single Leg Balance		20.4286	1.83	0.8645	0.1223	4.34
P18	nhMlTbCZpmZu9Uztcvbz2qD8Ykt2	sv5q6DO3HTxb2GxWQe3t	2023-02-08	2023-08-02	Single Leg Balance		18.4576	1.82	0.1223	0.8108	4.22
P18	nhMlTbCZpmZu9Uztcvbz2qD8Ykt2	N1LYyULCaKRsF2T4oFbg	2023-07-13	2023-07-13	Sit to stand		18.5342										1.3796
P18	nhMlTbCZpmZu9Uztcvbz2qD8Ykt2	JrO1m9Cu6SM62AEWipQi	2023-07-19	2023-07-19	Sit to stand		19.9138										1.3903
P18	nhMlTbCZpmZu9Uztcvbz2qD8Ykt2	BbkAADfSfZnQ5uqiZ0tk	2023-07-26	2023-07-26	Sit to stand		19.9245										1.2658
P18	nhMlTbCZpmZu9Uztcvbz2qD8Ykt2	Q8dcLAAQeW0MElyDtS04	2023-02-08	2023-08-02	Sit to stand		19.8
P19	xBt42Q9CS9S00HF43jq10gXEUcd2	dOs8HrXOxQBFcmqD1ju9	2023-07-13	2023-07-13	Single Leg Balance	not enough data points									4		28	6.75	5	5	16.8568	2.65478	1.26857	0.233768	16.3335	4.5376
P19	xBt42Q9CS9S00HF43jq10gXEUcd2	z9BuXSzgqvXrNPwXnZ9p	2023-07-13	2023-07-13	Single Leg Balance	not enough data points									10
P19	xBt42Q9CS9S00HF43jq10gXEUcd2	82IsZ6cJCTn6G1EZtfAe	2023-07-13	2023-07-13	Single Leg Balance	not enough data points									6
P19	xBt42Q9CS9S00HF43jq10gXEUcd2	knSz4d38i063NCeYw7S0	2023-07-17	2023-07-17	Single Leg Balance		16.626	1.15	-1.0322	1.898	4.97				7
P19	xBt42Q9CS9S00HF43jq10gXEUcd2	KvpB3K30HhhRDJAf8LwY	2023-07-17	2023-07-17	Single Leg Balance		9.6142	1.2	-0.5539	2.4604	4.64
P19	xBt42Q9CS9S00HF43jq10gXEUcd2	JU2T2Txb26Rf5nXO3pK2	2023-07-27	2023-07-27	Single Leg Balance		20.5574	1.29	-0.0496	-0.1918	2.85
P19	xBt42Q9CS9S00HF43jq10gXEUcd2	ege0u4KVEywdPwpjhFqA	2023-07-27	2023-07-27	Single Leg Balance		20.1356	1.29	-0.521	0.1931	2.65
P19	xBt42Q9CS9S00HF43jq10gXEUcd2	dAnMJNSUVJStHyl9rN5t	2023-02-08	2023-08-02	Single Leg Balance		19.1613	1.73	0.5304	0.4645	3.65
P19	xBt42Q9CS9S00HF43jq10gXEUcd2	OAiAgn9i3OPFZpJkAI6Z	2023-02-08	2023-08-02	Single Leg Balance		19.2923	1.26	0.7336	0.1168	2.46
P19	xBt42Q9CS9S00HF43jq10gXEUcd2	dAC4lvpRstJbBJVITXpn	2023-09-08	2023-08-09	Single Leg Balance		16	0.96	-0.177	-0.8104	2.55
P19	xBt42Q9CS9S00HF43jq10gXEUcd2	8BZA6mxFqfRiDtGexRwG	2023-09-08	2023-08-09	Single Leg Balance	not enough data points for rest of calculations	9.2812
P19	xBt42Q9CS9S00HF43jq10gXEUcd2	Rtb3Ql0rZ0ZlHwGQ3thf	2023-07-13	2023-07-13	Sit to stand		14.4375										5.3625
P19	xBt42Q9CS9S00HF43jq10gXEUcd2	pPPl4ia8zsUr3rOk7RlW	2023-07-17	2023-07-17	Sit to stand		19.8										5.2467
P19	xBt42Q9CS9S00HF43jq10gXEUcd2	ouzXhIIqQrpAy1tTIDEn	2023-07-27	2023-07-27	Sit to stand		19.6842										0.5625
P19	xBt42Q9CS9S00HF43jq10gXEUcd2	hqgyIhrRWYQ1PJb5yTWy	2023-02-08	2023-08-02	Sit to stand		15										0.9246
P19	xBt42Q9CS9S00HF43jq10gXEUcd2	bgm7D79AH4mcMAN4AmO8	2023-09-08	2023-08-09	Sit to stand		15.3621
P20	Cigj8fnwvxUWT9v6gSuCIovgW2D3	lvztgSjWToUiPekDbHus	13/7/23	2023-07-13	Single Leg Balance		25.4571	0.75	1.4417	-1.1162	4.54				6		37	9	5	5	20.2078	3.36235	1.20511	0.250086	13.4694	5.38044
P20	Cigj8fnwvxUWT9v6gSuCIovgW2D3	gUNMUbAfzv02MG1R2KRV	19/7/23	2023-07-19	Single Leg Balance		9.625	1.04	-0.2762	-0.1003	2.6246				7
P20	Cigj8fnwvxUWT9v6gSuCIovgW2D3	4V28iSjKhCKyZpQD743S	19/7/23	2023-07-19	Single Leg Balance		12.375	1.28	1.5112	2.8956	6.3653				7
P20	Cigj8fnwvxUWT9v6gSuCIovgW2D3	SPKU919bNMHBcnCbjvxe	26/07/23	2023-07-26	Single Leg Balance		18.0968	1.37	0.4073	2.6591	6.5972				16
P20	Cigj8fnwvxUWT9v6gSuCIovgW2D3	VU7MLhAqEIC1MZFVEInU	26/07/23	2023-07-26	Single Leg Balance		10.8197	1.034	-0.3751	-0.2683	2.92
P20	Cigj8fnwvxUWT9v6gSuCIovgW2D3	g0otKwuIVfwTkH9l1GBo	2023-02-08	2023-08-02	Single Leg Balance		11.0786	1.432	0.2826	3.0474	6.88
P20	Cigj8fnwvxUWT9v6gSuCIovgW2D3	kQcdj7FvNLBclPLPhn20	2023-02-08	2023-08-02	Single Leg Balance		15.18	1.59	-0.5786	0.8985	4.95
P20	Cigj8fnwvxUWT9v6gSuCIovgW2D3	b77L13AXtzU5cNntcoNs	18/8/23	2023-08-18	Single Leg Balance		9.259	1.21	-0.1467	-0.13	3.2851
P20	Cigj8fnwvxUWT9v6gSuCIovgW2D3	IF63vQ6gpPkZBDQMpg3J	18/8/23	2023-08-18	Single Leg Balance		9.3333	1.14	-0.1839	-0.2618	2.77
P20	Cigj8fnwvxUWT9v6gSuCIovgW2D3	VzwLAfPePZaQULOmDqXW	13/7/23	2023-07-13	Sit to stand		22.5978										1.4285
P20	Cigj8fnwvxUWT9v6gSuCIovgW2D3	zIXASkl7hOCIq4dVH7z8	19/7/23	2023-07-19	Sit to stand		24.0263										-2.5621
P20	Cigj8fnwvxUWT9v6gSuCIovgW2D3	uDqYydsNUEJaGOWjSO6o	26/07/23	2023-07-26	Sit to stand		20.0357										-7.2357
P20	Cigj8fnwvxUWT9v6gSuCIovgW2D3	Gt5bwpj25UqBSakZnFjj	2023-02-08	2023-08-02	Sit to stand		15.3621										-3.5809
P20	Cigj8fnwvxUWT9v6gSuCIovgW2D3	rGjwHLHle3qap9LxNSIQ	18/8/23	2023-08-18	Sit to stand		19.0169
P21	yzsNG9GUu5Pr85Uxn8wiYoS225U2	xxKUPvEzo2AqkhNdRVnI	13/7/23	2023-07-13	Single Leg Balance		23.7838	1.28	-0.2421	0.213	4.28				1		33	6.4	6	6	16.6358	3.03995	1.23444	0.147064	14.1042	5.14308
P21	yzsNG9GUu5Pr85Uxn8wiYoS225U2	zB8Bbl7qlwXiwrGFTMqv	13/7/23	2023-07-13	Single Leg Balance	not enough data points for rest of calculations	4.2128								3
P21	yzsNG9GUu5Pr85Uxn8wiYoS225U2	2U7nT0s20GAMOndw9v8a	14/7/23	2023-07-14	Single Leg Balance		19.36	1.31	0.2338	0.8073	3.61				5
P21	yzsNG9GUu5Pr85Uxn8wiYoS225U2	Eue3PCHuhwDnwfEbgn2N	14/7/23	2023-07-14	Single Leg Balance		13.2	1.15	-0.0755	0.4536	3.21				15
P21	yzsNG9GUu5Pr85Uxn8wiYoS225U2	eVMp8BTyOIkc4wQ1bOAg	17/7/23	2023-07-17	Single Leg Balance		11.7534	1.51	1.4652	-0.1478	3.45				8
P21	yzsNG9GUu5Pr85Uxn8wiYoS225U2	rP4n1IPavJmC2cPSZL6P	17/7/23	2023-07-17	Single Leg Balance		16.0658	1.08	0.6447	0.3128	3.83
P21	yzsNG9GUu5Pr85Uxn8wiYoS225U2	0SfJLKLApLenvSyum2iZ	22/7/23	2023-07-22	Single Leg Balance	not enough data points for rest of calculations	10.5
P21	yzsNG9GUu5Pr85Uxn8wiYoS225U2	pPvJS1cgBj803vcCMkSC	22/7/23	2023-07-22	Single Leg Balance	not enough data points for rest of calculations	9.7606
P21	yzsNG9GUu5Pr85Uxn8wiYoS225U2	tVYojkhB9iUsW8nIJvsA	2023-06-08	2023-08-06	Single Leg Balance		15.75	1.15	-0.3197	-0.189	3.61
P21	yzsNG9GUu5Pr85Uxn8wiYoS225U2	bMLGP3XsZIZUtXgx3R56	2023-06-08	2023-08-06	Single Leg Balance		11.0902	1.04	-0.1144	0.596	2.68
P21	yzsNG9GUu5Pr85Uxn8wiYoS225U2	bVtVyy68rVVv5CHC7Bt9	14/8/23	2023-08-14	Single Leg Balance		18	1.35	0.3572	0.9203	4.8753
P21	yzsNG9GUu5Pr85Uxn8wiYoS225U2	Mvt3YYzjxQZ336rrVyuF	14/8/23	2023-08-14	Single Leg Balance		15.7736	1.24	-0.0378	-0.1303	3.0937
P21	yzsNG9GUu5Pr85Uxn8wiYoS225U2	yMcTWbM4NXcCAVepQib7	13/7/23	2023-07-13	Sit to stand		15.2308										4.828
P21	yzsNG9GUu5Pr85Uxn8wiYoS225U2	4eK2wy0TKzRn79i5FpDn	14/7/23	2023-07-14	Sit to stand		20.0588										0.047
P21	yzsNG9GUu5Pr85Uxn8wiYoS225U2	a38Cr1yCSu1Zr0NvX9Ru	17/7/23	2023-07-17	Sit to stand		15.2778										5.1309
P21	yzsNG9GUu5Pr85Uxn8wiYoS225U2	bEdli4vNoOpsw7Pfnr1j	22/7/23	2023-07-22	Sit to stand		20.3617										-2.6815
P21	yzsNG9GUu5Pr85Uxn8wiYoS225U2	fhkSYUqL3yDoc6iEH472	2023-06-08	2023-08-06	Sit to stand		12.5493										1.1058
P21	yzsNG9GUu5Pr85Uxn8wiYoS225U2	W7jrysSB6zOIUH4C8Hxc	14/8/23	2023-08-14	Sit to stand		16.3366
P22	8po3SOx84VOmaDrh0Hjeqh47N813	ReuQ7RQwJkLjlTMWQ5Un	2023-12-07	2023-07-12	Single Leg Balance		14.877	0.7	-0.2068	-0.3459	2.3				3		25	6	5	5	16.188	2.80823	1.07222	0.306707	13.5962	4.92737
P22	8po3SOx84VOmaDrh0Hjeqh47N813	r6Bh7Ir1Orw4QzNrU82g	2023-12-07	2023-07-12	Single Leg Balance		9.1856	0.54	-0.0631	0.4829	1.89				7
P22	8po3SOx84VOmaDrh0Hjeqh47N813	e4lRbxPQb5SNp3W0VB26	15/7/23	2023-07-15	Single Leg Balance		9.6881	0.91	0.8064	0.4662	2.24				8
P22	8po3SOx84VOmaDrh0Hjeqh47N813	n626NE613GKdiTKUszGN	15/7/23	2023-07-15	Single Leg Balance		5.2873	1.14	0.294	0.2353	2.15				6
P22	8po3SOx84VOmaDrh0Hjeqh47N813	xdDn4TTFxQjCsHTbjFm2	22/7/23	2023-07-22	Single Leg Balance		15	1.15	0.0974	-0.2474	3.25
P22	8po3SOx84VOmaDrh0Hjeqh47N813	CHt8jWNAEquHUwDwOFOL	22/7/23	2023-07-22	Single Leg Balance		18.5	1.36	-0.2463	0.3578	2.96
P22	8po3SOx84VOmaDrh0Hjeqh47N813	W6fJk2Ldzc22Fr1Hmbjo	30/7/23	2023-07-30	Single Leg Balance	not enough date points for rest of analysis	12.1
P22	8po3SOx84VOmaDrh0Hjeqh47N813	WOByGNtn9CTPDV3BGj1D	30/7/23	2023-07-30	Single Leg Balance		22.275	1.43	-0.5809	0.5417	4.37
P22	8po3SOx84VOmaDrh0Hjeqh47N813	SN2o6jnWnu552vQAvagb	2023-05-08	2023-08-05	Single Leg Balance		16.5	1.36	0.1252	0.1721	3.16
P22	8po3SOx84VOmaDrh0Hjeqh47N813	p5esUz0uVCfdzEoYLMdU	2023-05-08	2023-08-05	Single Leg Balance		12.5493	1.06	0.1362	0.0648	3.2254
P22	8po3SOx84VOmaDrh0Hjeqh47N813	CjhltmBwf4D6xAwGxoAB	2023-12-07	2023-07-12	Sit to stand		12.1957										3.3703
P22	8po3SOx84VOmaDrh0Hjeqh47N813	a2IXJRXYEP0HYuePkp9W	15/7/23	2023-07-15	Sit to stand		15.566										7.3599
P22	8po3SOx84VOmaDrh0Hjeqh47N813	syN4wchAXHlhNc9i8TLL	22/7/23	2023-07-22	Sit to stand		19.5556										5.8609
P22	8po3SOx84VOmaDrh0Hjeqh47N813	DTpY8oLDgEXfScxxAPzK	30/7/23	2023-07-30	Sit to stand		18.0566										3.3703
P22	8po3SOx84VOmaDrh0Hjeqh47N813	QRecbRxbvMh8g2B5W9Mf	2023-05-08	2023-08-05	Sit to stand		15.566
P23	1HLcOpOqn4Zqzocqcm1eKcqogTw2	El1tdMyz17DsFs2VeHMP	27/7/23	2023-07-27	Single Leg Balance	not enough data points									7		19	9	3	3	16.7821	4.641	NA	NA
P23	1HLcOpOqn4Zqzocqcm1eKcqogTw2	0HfOv83FXeMCxED1AeA5	27/7/23	2023-07-27	Single Leg Balance	not enough data points									11
P23	1HLcOpOqn4Zqzocqcm1eKcqogTw2	YyEkfkKmoySa46CZk2Vb	2023-03-08	2023-08-03	Single Leg Balance	not enough data points
P23	1HLcOpOqn4Zqzocqcm1eKcqogTw2	Hxtyt6Ujcz8q4wtQqBBg	2023-03-08	2023-08-03	Single Leg Balance	not enough data points
P23	1HLcOpOqn4Zqzocqcm1eKcqogTw2	5lSzrlww4HVublZK2ojT	14/8/23	2023-08-14	Single Leg Balance	not enough data points
P23	1HLcOpOqn4Zqzocqcm1eKcqogTw2	KWVbj7c2uLcaErjbb4C7	14/8/23	2023-08-14	Single Leg Balance	not enough data points
P23	1HLcOpOqn4Zqzocqcm1eKcqogTw2	R66ByBDyTNffayUgZZmd	27/7/23	2023-07-27	Sit to stand		13.1154										8.8846
P23	1HLcOpOqn4Zqzocqcm1eKcqogTw2	O1OsbJKqM5j3xIpLkYOD	2023-03-08	2023-08-03	Sit to stand		22										2.1154
P23	1HLcOpOqn4Zqzocqcm1eKcqogTw2	9r5HiU1S59GYPQaX7MmW	14/8/23	2023-08-14	Sit to stand		15.2308
P24	8j62U78ejVTEwNp6q1sgw58spKZ2	2b8e5sQQuOsdQu9zFXPj	27/7/23	2023-07-27	Single Leg Balance	not enough date points for rest of analysis	10.7755								7		20	9.5	3	3	17.5297	4.73465	0.6127	NA	13.9328	6.86975
P24	8j62U78ejVTEwNp6q1sgw58spKZ2	FSHeclQRG0JwFuoNVH0g	27/7/23	2023-07-27	Single Leg Balance	not enough date points for rest of analysis	9.2093								12
P24	8j62U78ejVTEwNp6q1sgw58spKZ2	EWwgB48bO549TuO5KXyu	2023-03-08	2023-08-03	Single Leg Balance	not enough data points
P24	8j62U78ejVTEwNp6q1sgw58spKZ2	76Zsx77PBsLRgeqHph5O	2023-03-08	2023-08-03	Single Leg Balance		21.8136	0.6127	0.6958	1.5613	3.15
P24	8j62U78ejVTEwNp6q1sgw58spKZ2	Li5lqbbY3SKldj7TBpTe	15/8/23	2023-08-15	Single Leg Balance	not enough data points
P24	8j62U78ejVTEwNp6q1sgw58spKZ2	oO9UGAKIYfJhtdwxBLiR	15/8/23	2023-08-15	Single Leg Balance	not enough data points
P24	8j62U78ejVTEwNp6q1sgw58spKZ2	22a4Xyl4GSDqXG02TxNl	27/7/23	2023-07-27	Sit to stand		20.8776										-6.6958
P24	8j62U78ejVTEwNp6q1sgw58spKZ2	PhmNNVnZeEQEjGLBIj6r	2023-03-08	2023-08-03	Sit to stand		14.1818
P24	8j62U78ejVTEwNp6q1sgw58spKZ2	BKH1xSR6njgF07329Aqc	15/8/23	2023-08-15	Sit to stand	data not analysable
P25	HNob695PhZZG6HnAJgfIIiSfcZl1	Z17FpxPE1Wb0fh3FSVno	28/7/23	2023-07-28	Single Leg Balance	not enough date points for rest of analysis	15.4688								3		4	3	2	2	17.6494	0.413375	NA	NA	14.2576	1.71282
P25	HNob695PhZZG6HnAJgfIIiSfcZl1	pWlDrxeWt5783jIhdA4A	28/7/23	2023-07-28	Single Leg Balance	not enough data points
P25	HNob695PhZZG6HnAJgfIIiSfcZl1	0wRQClK3FBkMMajaW0q8	31/7/23	2023-07-31	Single Leg Balance	not enough date points for rest of analysis	13.0465
P25	HNob695PhZZG6HnAJgfIIiSfcZl1	OzLhIEKtm1NEoLlDzyRW	31/7/23	2023-07-31	Single Leg Balance	not enough data points
P25	HNob695PhZZG6HnAJgfIIiSfcZl1	06b61s2dgjgYfM1hOUd2	28/7/23	2023-07-28	Sit to stand		17.3571										0.5846
P25	HNob695PhZZG6HnAJgfIIiSfcZl1	IgVPzMLJUopo1boCxNzl	31/7/23	2023-07-31	Sit to stand		17.9417
P26	pQjxlwKjZwgyooXoVH2Qfn71GZG2	NCpkkHgiyauSij1I3lIu	2023-07-28	2023-07-28	Single Leg Balance	not enough data points									3		9	2.66667	4	4	18.3562	2.67575	NA	NA
P26	pQjxlwKjZwgyooXoVH2Qfn71GZG2	m71b6BDdkUnabyfczSoE	2023-07-28	2023-07-28	Single Leg Balance	not enough data points									2
P26	pQjxlwKjZwgyooXoVH2Qfn71GZG2	hLj2h0X5pc61tCPxugv2	2023-07-31	2023-07-31	Single Leg Balance	not enough data points									3
P26	pQjxlwKjZwgyooXoVH2Qfn71GZG2	87WJBdXrpSOvGKk6lSnD	2023-07-31	2023-07-31	Single Leg Balance	Did not capture
P26	pQjxlwKjZwgyooXoVH2Qfn71GZG2	jDcX9baGHkYmh7adbJBe	2023-02-08	2023-08-02	Single Leg Balance	not enough data points
P26	pQjxlwKjZwgyooXoVH2Qfn71GZG2	naD1jgCW3sucOGawlKgB	2023-02-08	2023-08-02	Single Leg Balance	not enough data points
P26	pQjxlwKjZwgyooXoVH2Qfn71GZG2	awrFhzzFTL8amyEWEZp7	2023-05-08	2023-08-05	Single Leg Balance	Did not capture
P26	pQjxlwKjZwgyooXoVH2Qfn71GZG2	gag4ZqTF5nqXv9oX56WF	2023-05-08	2023-08-05	Single Leg Balance	Did not capture
P26	pQjxlwKjZwgyooXoVH2Qfn71GZG2	Z7wJ14jkuCmGOPvyfYbN	2023-07-28	2023-07-28	Sit to stand		15.2687										4.5313
P26	pQjxlwKjZwgyooXoVH2Qfn71GZG2	suvaDL4zTzgC1h8hIcML	2023-07-31	2023-07-31	Sit to stand		19.8										4.7313
P26	pQjxlwKjZwgyooXoVH2Qfn71GZG2	qGdCWnPMemKBC04aEY0J	2023-02-08	2023-08-02	Sit to stand		20
P26	pQjxlwKjZwgyooXoVH2Qfn71GZG2	NMzk3uK88wXHOuEGiHN0	2023-05-08	2023-08-05	Sit to stand	Did not capture
					Vallid Captures	0
					Total Captures	192
																	SUMMARY
																	No. of Days	Mean Days betwee	No.of Sessions StS	No. of Sessions Bal	Mean Sts	SD STS	Mean RMS	SD RMS	Mean Bal Time	SD Bal Time
																Mean	6.28971	7.88137	3.76471	3.76471	19.0736	3.00398	0.691079	0.22452	15.6088	4.95662
																Median	1.4285	6.66667	4	4	18.3562	3.12347	0.989333	0.233768	14.3149	5.14308
																SD	13.8086	6.10083	1.25147	1.20049	2.60047	1.58839	0.977918	0.0903672	3.15413	1.72423
																Min	-11.6113	1	1	2	15.8129	0.413375	-2.71576	0.0802081	11.0067	1.71282
																Max	47	23	6	6	24.0937	4.98171	1.626	0.420975	22.3524	7.25057
																Vallid Captures	142
																Total Captures	192
																Prop Valid	0.739583
																Valid Bal	81
																Total Bal	127
																	0.637795
																Valid StS	58
																Total Sts	62
																	0.935484
																Valid Participants	17
																Total records	192

## Sheet: Exercise
**Exercise difficult:**	**Exercise - Easy/Fine:**	**Exercise - About Right:**	**Exercise needs more variety:**	**Exercise order:**	Clinical Endorsement
Awkward on some days	Easy and Straightforward	- Anything you do is better than nothing	Generally ok. But more exercise choices. 1 exercise couldn’t be done (left leg). Will always be some who can't do them so enlarge the variety to keep people moving.	- Sitting better first. Gets balance throughout sit to stand.	Personalisation, physio’s name ad physio endorsement
- Exercises sometimes difficult	- Balance - Fine	- Exercise speed unsure. Should I follow the exercise fast/slowly exercise difficult selection(wants) with more catered exercise	- Improvement, other exercises would be interesting.	- Always did sit-stand first.	More options for exercises. = less referrals and waiting lists. Input from physio
- Tiresome Standing on one leg	- Exercise were simple based on her ability	- Improve Balance over time.	- Variety of same challenges e.g. balance Depends what you are using it for. Might want more than 3 exercises/parts to the app"	- No difference. Always did sit-stand first.
- Left leg a little difficult for balance	- Easy	- Quite consistent - same level of difficulty/ease	more vigorous. not too much pressure but hr elevation.	- No difference. Always did sit-stand first, not sure why.
- Left leg a little difficult for balance	- Easy	(Noted positive) cheaper than physio &/or gym. "don’t use it, lose it" Any age can do them, keeps things moving., after desk sitting.	pressure/ strength monitoring. i.e. tension increase. mentioning gamification supporting additional tech & tools.	- No inconvenience as exercises are simple.
- sit to stand tricky - knees	- Easy		More options for exercises. = less referrals and waiting lists. Input from physio.	- Need feedback for "is this a successful trial" Got legs mixed up. Had to re-read instruction. can it tell if you cheat. sometimes wobble not detected, could've cheated?
- Balance an issue	- Exercise difficulty fine		Something more general such as flexion/extension shoulder. Something that everybody could do. A lot of people have balance difficulties i.e. such as vertigo. One leg is not for everyone. Creates anxiety in this situation.	- May have done the same leg twice but not sure(always) More feedback - confirmed leg choice, etc before beginning Needs better human interface, e.g., sat nav
- Little less clear until revisiting the video	- Pretty obvious exercises. Thinking of other exercises, these are simple - that’s good		general knee exercise that everybody could do would be good
- Little less clear until revisiting the video. Sit to stand start with 5 seconds.	- No problem. Beeps good & was all fine		More Exercises. give choice of 3 a day e.g. out of a basket of 5 vary them so it doesn’t get boring.
- For these exercises it’s fine, but for new exercises might need more time for composure.			- Want more exercises that are good for maneuverability
- Change? - thinking about exercise Speed (sit to stand) Leg balance - wanted to get it over with right side			Different Exercises would be good
- Achievement of goal was motivating.			Suite of exercise would be good."
- Strides normally okay, but walking slowly or stationary is difficult.			- Trying to help overall health. want more Exercises that are good for maneuverability.
Do wobble, wondered if cheating exercise if holding on briefly to rebalance.			- Want to see a physio have access to a range of exercises and then choose specified exercises for the patient
1 exercise couldn’t be done (left leg).			- Idea of two exercises good as not too much to do. 5-6 can be too much
			- Selections of exercises. Section for shoulder or knee
			- Have something that increases for different levels of challenge. e.g., twists, etc.

## Sheet: App
**App - Difficult to navigate:**	**App - no issues navigating:**	**App - Missing Feature:**	**App - Video Mention:**	**Requires feedback:**
- OK but Sometimes difficult to do app	Some might find the system cumbersome but the participant found it OK.	- A voice-activated one would be better	- During first follow-up call stated vids brilliant and informative 2nd follow-up stated - videos - only useful once	- feedback
- The app and holding the phone made it more complex	- No problem. Beeps good & was all fine could easily leave & come back. Very easy	- Needs reminders & acknowledgements - ”data successfully submitted, thank you”	- Demo - was useful, watching the in-person demo one time was sufficient. Didn’t use the video at all Should be able to see when using.	- Need feedback to feel confident using the system
- Start/stop: difficult - Not clear	Clear start and stop	- Forgot needs reminder.	- Yes. Checked video to see how holding phone 1st demo sufficient	- No consistent feedback (reps/movements)
- Couldn’t see screen had to concentrate on sound.	Fine No problem	- Suggestion: reminders good to do every 2-3 days. Text or WhatsApp. Notification.	- Videos of explaining the pain and generally how these exercises would help. If this explained how they help WHY are they doing the exercise	- Not motivated - no telling why doing exercises, not tailored, no reminders, not even a smiley face.
- Loss of interest initially during 1st follow-up due to needing to log in every time & then exercise counts return to 0.	Simple enough but not good for more exercises, would need a list.	- No reminder needed. Whenever had time. App could use a reminder alert, text would be good, update your date	- Very useful visual Video.	- Feedback.
- Awkward, going back & forth a lot in app.	- easy, app Navigation fine	- More instruction over movement quality. (does sit to stand @ keep fit - so is familiar with the exercise). Gratification for saying you've completed a task e.g. well done.	- Confident but wanted to check the specifics. Video Demo is good.	- Need feedback for "is this a successful trial"
- Is usable. Too complicated to get in & out.	Overall good app, appreciate the development.	- Needs better human interface, e.g., sat nav		- Generally ok. But more exercise choices. 1 exercise couldn’t be done (left leg). Will always be some who can't do them so enlarge the variety to keep people moving. (Noted positive) cheaper than physio &/or gym. "don’t use it, lose it" Any age can do them, keeps things moving., after desk sitting.
- Disliked: Waiting after Exercises. Logging in.	- is old school DOS style - Less sophisticated & very simple, which could be best and some might appreciate."	- Weakest point is unsure if data is being transmitted. Needs feedback to show successful/complete etc.		- Leg Choice and Data Transmission.
- Elderly neighbors that are familiar with gadgets might be able to use the app, but still unnecessarily complex, however appreciates it's in development.	- Exercise. Instructions fine..	- No navigation. Only a back button. Want at least a Done and a next exercise button.		- Would be interested in change over time.
- starting and stopping with assistance, not everybody has that, might foresee a challenge. Depends on their competency and or support.	- No issue with text size.	- Especially as her tech ability is low it's not easy.		Reservation. Sit to stand - Would like feedback to say it's definitely done. Would encourage to do more and keep motivated.
- Needed guidance and struggled. Especially from a language perspective.		Other exercises for demonstration videos with words ie. Audio Something that talks to you through the exercise, e.g. cant to touch toes exercises while holding phone. Can link exercise into one another this way like a workout.		- No feedback, so no way of seeing accuracy.
- Dimetnia. Never used phones. Completely bizarre for her.		- Progress bar like many of the other fitness apps. In the same way that a gym user might record number of reps. a. Eg date and number of sit ups. Many good gym apps operate this way.		- Need feedback for "is this a successful trial" Got legs mixed up. Had to re-read instruction. can it tell if you cheat. sometimes wobble not detected, could've cheated?
				- May have done the same leg twice but not sure(always) More feedback - confirmed leg choice, etc before beginning Needs better human interface, e.g., sat nav
App is too dumbed down app [
Could do with a facelift, More friendly More personalised

## Sheet: Device
**Device - difficult to hold:**	**Device - no problem holding:**	**Device – unclear reason	**Device - alternative:**
- Holding the Phone is difficult.	- Found holding the phone fine	- Would prefer to have had that make sense - there’s no explanation as to why the phone is being held there. This diminishes motivation. For example, a short sentence to say that this is to enable the accelerometer for sensing movement, measuring quality of movement	- Fitbit & Apple watch
- Cumbersome. Holding phone to chest, e.g., vertigo	- No difficulty		- Other monitoring solutions such as wearable chest strap
- This could be too challenging. Make simpler with chest strap or sticky pad.	- Fine - Clear and straightforward.		- Not having to hold the (phone to the chest) for balance helped a lot.
- Otherwise, it (holding the phone) was difficult.	Fine Holding phone forgot to place chest 1st time - did remember after		- Was good for sit to stand
- Hand not good Rheumatoid.			- Better if worn on the sleeve. Limits exercise complexity
- Issue due to existing condition			- Changes balance Wrist is better, would be better if you didn’t have to hold it.
- Assessing HR!? Maybe we could get Justification so we understand why maybe we could have alternatives.			get on ipad - bigger Screen. laptop or pad.
			Adapt printed out on sheets and given handout for other people without phones
			- A lot of women wanted it to take part on different platforms. This was a big drawback. Video on ytoutube. – even if you can’t make the app available. More inclusivity. Complaining couldn’t take part [Device - alternative, Accessibilty]
			- Adapt printed out on sheets and given handout for other people without phones" [Device - alternative, Accessibilty]
			- Could be sent Imu (in post) to stick to chest

## Sheet: Time
Duration	**Time commitment:**	**Time - time of day:**	**Time - reminders:**
- 30 secs Seems long	- 10 mins is nothing out of the day	- & its quiet (not busy).	- Suggestion: reminders good to do every 2-3 days. Text or WhatsApp. Notification.
- 5-second holding phone. standing sitting definite Yes not difficult.	Last few weeks been busy with family so it fell to the back Short exercises helped keep as part of the routine.	- Evening did exercises	- Would use a reminder if doing seriously, i.e., if it was lead by GP.
- Happy to go back to using if increased durations.	No change. Enjoyed it. Didn’t take much time, only minutes	- When most convenient or when least busy	- Reminder might not work on phone due to varied days/varying time constraints. However, did occasionally remember outside routine.
- Increase over time if possible. Not interested in competition.	Would like 15 mins tops, maybe 20 mins plus extras if you wanted so you don’t get as bored.	- No reminder. fit into own current exercises done frequently in the morning	- “Do it. You’ll be better.”
		- Usually around lunch fits in after walking the dog	- No reminder needed. Whenever had time. App could use a reminder alert, text would be good, update your date
		- Evening - because most free	Advice on how many times you should do these things.
		- Normally after taking painkiller. getting in habits. helps to do it	Reminders. Benefits would need more than once per week.
		- Reminder might not work on phone due to varied days/varying time constraints. However, did occasionally remember outside routine.	Alarm - do it nOw. Flash a message. “please do This @4.30"" Programme in reminder could respond to other apps.
		Likes that exercises can be done anywhere. Can be done@home.	- No reminder just came to mind. Otherwise difficult to remember.
			- Needs reminders & acknowledgements - ”data successfully submitted, thank you”
			- Carer reminded her otherwise wouldn’t normally do exercise. 2 exercises was good as this motivated her to do more than she would’ve otherwise if gone to the gym
			- No reminder. fit into own current exercises done frequently in the morning
			- Reminder might not work on phone due to varied days/varying time constraints. However, did occasionally remember outside routine.

## Sheet: Personal Impact
Safety	Motivation Low	Motivation High	Existing Conditions	Competition	[Sharing / Social]
- Having a support nearby aided confidence	- Felt slow and dull - feels app shouldn’t have got to the making yet. (Shouldn’t have been made, needed more thought)	- Was motivated to use it	- Dimetnia. Never used phones. Completely bizarre for her. [	- No competitiveness.	Didn‘t Share
- Felt safe.	- Awkward on some days	- Both exercise motivated anyway	- Wouldn’t have likely done the right leg normally Then through use, did use it more. (Right leg) Tried different footwear. (in the study)	- Motivated by competition and Science - no change for balance	- "Did share ideas with other members of the community. Majority of members of the community have knee oa so exercise is what they all knee. Back or knee exercise.
- Yes, felt safe.	- Loss of interest initially during 1st follow-up due to needing to log in every time & then exercise counts return to 0.	- Very motivated to take part. Both committed individuals. Took part in the study honoring the research.	- Vertigo can contribute to false reading - if using table affects heart	- Not interested in competition.	- didn’t share performance
- Perfectly Safe.	- Not motivated - no telling why doing exercises, not tailored, no reminders, not even a smiley face.	- Carer reminded her otherwise wouldn’t normally do exercise. 2 exercises was good as this motivated her to do more than she would’ve otherwise if gone to the gym	- Found balance difficult, did hold one finger against surroundings to balance (cheated on one leg) "needed The tutorial. 1. Needs developing.	- Happy to go back to using if increased durations.	- "14. Shared with each other but not others. [Sharing / Social]
- Yes safe, completely. However, don’t have any major problems. Accept that all things carry some risk.	Currently only motivation was to take part in research. Further to the cause of treating ailments. However didn’t feel it was clear enough there was a commercial side which felt like the programme wasn’t just purely for good.	- Last few weeks been busy with family so it fell to the back Short exercises helped keep as part of the routine.		- Increase over time if possible. Not interested in competition.	- a. Spoke to other users generally about trial" [Sharing / Social]
- The single leg is too worrying.	- (Currently) > don't feel will improve anything.	- Fairly motivated - Wanted to do The Exercises			- didn’t share performance
- From what was getting from some of the other ladies, the single leg is too worrying [Safety - felt unsafe]. "		- No change. Enjoyed it. Didn’t take much time, only minutes.			- 14. No - didn't discuss use with anyone else, only personally motivating "No sharing, did separately [Motivation - high, Sharing / Social]
		- Major positive, can do at home in front room. Location friendly, Equipment = chair.			- Shared performance with each other. as a couple."
		- Would like 15 mins tops, maybe 20 mins plus extras if you wanted so you don’t get as bored.
		- Medical going to physio would be + more motivation and be less half-hearted.
		- Tried to challenge self. wouldn't discuss with physio but might do if couldn’t do it. [Exercise difficult, Support - from Physio]
